# Supplementary material for: “Impact of leadership styles on innovative performance of female leaders in Pakistani Universities”
Source: PLoS One. 2022 May 12;17(5):e0266956. doi: 10.1371/journal.pone.0266956 (PMC9098018; doi:10.1371/journal.pone.0266956)
Supplement: S1 Data — (XLSX) [file pone.0266956.s002.xlsx]

## Sheet: Sheet1
University_Status	University_Ranking	Designation	Experience	Faculty_of	Mphil_stu_super	PhD_stu_super	HEC_Articles	ISI_Article	Worked_HEC_Project	HEC_Superivsor	Transform1	Transform2	Transform3	Transform4	Transform5	Transform6	Transform7	Transform8	Transform9	Transform10	Transform11	Transform12	Transact1	Transact2	Transact3	Transact4	Transact5	Transact6	Transact7	Transact8	Innovative1	Innovative2	Innovative3	Innovative4	Innovative5	Innovative6	Innovative7	Innovative8	Innovative9	Innovative10	Innovative11	Innovative12	Innovative13	Innovative_Performance	Transform_Leadership	Transactional_Leader	Idealized_influence	Inspirational_motivation	Intellectual_stimulation
1	1	4	3	1	0	0	2	0	2	2	5	5	4	4	4	5	4	4	4	5	4	4	3	3	3	3	3	3	3	1	4	4	4	4	4	4	4	4	4	4	4	4	4	4	4.33333	2.75	4.66667	4.33333	4
2	4	1	1	1	0	0	2	0	1	2	5	3	3	1	3	5	5	3	3	3	1	3	3	3	3	1	1	1	3	1	5	4	4	4	4	4	4	4	5	4	5	5	4	4.30769	3.16667	2	3.66667	3	3.66667
1	1	4	1	2	0	0	3	3	2	2	4	3	4	4	3	4	3	3	5	5	5	3	5	5	5	3	3	5	3	1	4	4	4	4	4	4	5	5	2	2	4	4	4	3.84615	3.83333	3.75	3.66667	3.66667	3.66667
2	1	2	1	1	0	0	14	2	1	2	5	5	5	5	4	5	4	5	4	4	4	5	3	3	3	3	3	3	3	1	4	5	4	4	4	4	4	4	3	4	4	4	4	4	4.58333	2.75	5	4.66667	4.33333
2	1	6	6	2	12	12	45	3	2	1	5	4	5	4	4	5	5	4	5	4	5	5	5	5	5	5	5	5	5	2	5	5	5	5	5	5	5	5	5	5	5	5	5	5	4.58333	4.625	4.66667	4.33333	4.66667
1	4	4	4	2	16	1	16	1	2	1	4	4	4	4	4	4	4	4	4	4	4	4	3	3	3	3	3	3	3	3	4	4	4	4	4	4	4	4	4	4	4	4	4	4	4	3	4	4	4
1	4	4	4	2	4	4	15	3	1	1	5	5	3	5	5	5	3	5	3	4	3	5	5	3	3	3	5	5	3	1	5	5	4	5	5	4	5	5	5	4	4	4	5	4.61538	4.25	3.5	4.33333	5	3.66667
1	4	4	1	2	25	0	8	1	2	2	5	4	4	3	4	4	4	3	3	4	4	2	3	3	3	3	3	3	3	1	4	5	4	4	5	4	4	4	4	4	4	4	4	4.15385	3.66667	2.75	4.33333	3.66667	3.33333
2	4	1	2	2	105	0	6	0	2	2	4	4	3	3	3	4	3	4	4	4	4	4	3	3	3	3	3	3	3	1	4	4	4	4	4	4	4	4	2	2	3	4	4	3.61538	3.66667	2.75	3.66667	3.33333	3.66667
1	4	4	6	2	31	5	37	0	2	1	4	4	4	4	4	4	3	3	3	4	3	3	3	3	3	3	3	3	3	2	3	4	4	3	3	4	4	4	4	4	3	3	4	3.61538	3.58333	2.875	4	4	3
2	1	4	1	2	0	0	2	1	2	2	5	4	4	3	4	5	4	4	4	4	4	4	3	5	3	3	3	3	3	2	5	4	4	4	4	4	5	5	4	4	4	4	4	4.23077	4.08333	3.125	4.33333	4	4
1	1	4	1	2	0	0	3	2	2	2	4	4	4	4	4	5	3	4	4	5	5	5	3	5	5	5	3	5	5	1	5	3	5	1	4	5	5	5	5	5	5	5	4	4.38462	4.25	4	4	4.33333	3.66667
2	1	4	1	2	0	8	15	4	1	1	3	4	3	2	5	5	3	4	4	5	5	3	3	3	3	3	3	3	5	3	5	4	3	4	4	4	5	5	4	4	4	4	3	4.07692	3.83333	3.25	3.33333	4	3.66667
1	1	5	1	2	0	0	12	3	1	2	5	5	5	5	5	5	4	4	4	5	5	4	5	3	3	5	5	5	3	1	5	5	5	5	5	5	5	5	5	4	4	5	5	4.84615	4.66667	3.75	5	5	4
2	4	4	2	2	0	0	3	1	2	2	4	3	1	3	2	3	3	4	3	3	4	3	3	3	3	3	3	3	3	3	2	4	3	2	4	2	4	4	4	2	4	2	4	3.15385	3	3	2.66667	2.66667	3.33333
2	1	4	2	2	0	0	2	4	2	2	5	4	4	5	4	4	4	4	4	4	4	4	3	3	3	3	3	3	3	1	4	4	3	4	4	4	4	4	4	4	4	4	4	3.92308	4.16667	2.75	4.33333	4.33333	4
2	1	4	2	2	0	0	2	4	2	2	5	4	4	5	4	4	4	4	4	4	4	4	3	3	3	3	3	3	3	1	4	4	3	4	4	4	4	4	4	4	4	4	4	3.92308	4.16667	2.75	4.33333	4.33333	4
2	3	4	3	2	0	0	5	11	2	2	5	5	5	4	4	4	4	3	3	4	4	5	3	5	3	3	3	3	5	1	5	4	4	5	5	5	5	5	5	4	4	4	4	4.53846	4.16667	3.25	5	4	3.33333
2	1	3	1	1	0	0	6	13	2	2	3	3	3	4	4	5	5	4	3	4	4	4	3	3	3	3	3	3	1	3	4	5	4	4	4	5	4	4	4	5	4	4	4	4.23077	3.83333	2.75	3	4.33333	4
2	1	4	1	2	5	0	3	12	2	2	4	3	4	3	3	4	4	4	3	4	4	3	3	3	3	3	1	5	3	1	5	4	4	5	4	4	4	4	4	4	3	4	4	4.07692	3.58333	2.75	3.66667	3.33333	3.66667
2	1	4	1	2	15	0	4	23	2	2	3	3	4	4	4	4	4	4	5	5	5	3	3	3	3	3	2	3	3	1	4	3	3	5	5	3	4	4	4	5	5	5	5	4.23077	4	2.625	3.33333	4	4.33333
1	1	1	1	2	0	0	2	1	2	2	5	5	4	3	4	4	4	4	3	4	4	4	3	3	3	3	3	3	3	3	4	4	4	4	4	4	5	5	5	5	5	4	5	4.46154	4	3	4.66667	3.66667	3.66667
2	3	4	3	1	0	0	2	11	2	2	3	4	3	3	3	3	3	2	2	2	3	3	2	2	2	3	3	3	2	3	3	4	4	4	4	4	4	4	3	3	3	4	3	3.61538	2.83333	2.5	3.33333	3	2.33333
2	3	2	6	2	100	8	31	12	2	1	5	4	4	4	4	5	4	4	4	5	5	5	3	5	5	5	5	3	3	3	3	4	4	4	4	4	4	4	3	3	3	4	4	3.69231	4.41667	4	4.33333	4.33333	4
2	1	3	1	2	10	0	12	12	2	2	4	4	4	4	4	4	4	4	4	4	4	4	5	3	3	3	3	3	5	1	5	5	4	4	4	4	4	4	2	4	3	4	4	3.92308	4	3.25	4	4	4
2	2	4	2	2	15	0	7	0	2	2	2	4	3	4	4	5	3	5	4	5	5	4	5	5	3	3	3	3	3	3	3	4	4	2	4	4	4	4	4	4	4	4	5	3.84615	4	3.5	3	4.33333	4
1	1	3	2	2	50	5	45	11	1	1	5	4	5	5	5	5	5	2	3	5	4	5	5	5	5	5	5	5	3	5	5	5	5	5	5	5	5	5	5	5	5	5	5	5	4.41667	4.75	4.66667	5	3.33333
2	4	4	2	1	19	0	5	5	2	2	5	4	5	4	5	3	5	4	3	4	4	4	3	3	3	5	5	3	3	3	5	3	3	4	4	3	3	3	4	3	3	3	4	3.46154	4.16667	3.5	4.66667	4	4
2	4	4	1	2	20	0	10	2	2	1	1	5	5	5	3	3	3	4	3	3	3	3	3	3	1	5	3	3	5	1	5	5	4	5	4	4	4	4	4	5	5	5	4	4.46154	3.41667	3	3.66667	3.66667	3.33333
2	1	4	2	2	23	0	20	20	2	1	3	3	3	4	3	3	3	4	3	3	3	4	3	1	3	3	3	3	3	3	3	3	3	3	4	4	3	3	3	4	4	4	3	3.38462	3.25	2.75	3	3.33333	3.33333
2	1	4	5	1	11	0	5	5	1	2	4	4	3	3	3	4	3	3	3	4	3	4	3	3	3	3	3	3	3	1	4	3	4	3	4	4	4	4	4	4	4	3	4	3.76923	3.41667	2.75	3.66667	3.33333	3
1	1	4	1	2	9	5	20	4	2	2	5	5	5	5	5	5	5	5	5	5	5	5	5	5	5	5	5	5	5	5	5	5	5	5	5	5	5	5	5	5	5	5	5	5	5	5	5	5	5
2	1	4	2	1	19	0	2	1	2	2	4	5	3	4	4	4	3	3	4	4	1	4	3	5	3	5	3	3	3	1	5	5	4	5	4	4	5	4	5	5	4	4	4	4.46154	3.58333	3.25	4	4	3.33333
2	1	2	4	2	80	5	30	14	1	1	3	4	4	4	4	5	4	4	4	4	3	3	3	3	3	3	3	3	3	3	4	4	4	4	4	4	4	4	4	4	4	4	4	4	3.83333	3	3.66667	4.33333	4
2	4	1	1	2	10	0	5	1	2	2	3	3	4	4	3	3	3	3	3	2	2	3	3	3	3	5	3	3	5	1	4	4	4	4	4	5	4	5	4	4	3	4	4	4.07692	3	3.25	3.33333	3.33333	3
2	1	2	2	1	25	0	23	2	2	2	4	4	4	4	4	4	4	4	4	5	5	4	3	3	3	3	3	3	3	1	4	4	4	4	4	4	5	5	5	5	5	5	5	4.53846	4.16667	2.75	4	4	4
1	4	3	4	1	20	0	60	30	2	1	5	4	4	3	4	4	4	4	4	4	4	4	3	3	3	3	3	3	3	3	4	4	4	4	4	4	4	5	4	5	5	5	5	4.38462	4	3	4.33333	3.66667	4
2	1	4	5	1	55	9	12	1	2	2	4	4	4	3	4	5	5	5	5	5	4	5	5	5	5	5	2	3	3	1	5	4	5	4	4	5	4	4	4	4	4	4	4	4.23077	4.41667	3.625	4	4	5
1	4	4	4	2	10	1	10	2	2	2	4	5	4	3	3	5	3	4	3	5	4	4	3	5	3	3	3	3	3	3	4	4	3	4	4	4	5	5	5	5	3	4	4	4.15385	3.91667	3.25	4.33333	3.66667	3.33333
1	2	4	1	2	14	1	12	3	2	2	5	5	5	4	4	5	4	4	4	5	5	5	5	5	3	3	3	3	3	1	5	5	5	5	3	5	5	5	5	4	4	5	5	4.69231	4.58333	3.25	5	4.33333	4
1	4	2	1	2	70	5	48	9	2	1	5	5	5	4	4	4	4	4	4	4	4	4	3	3	3	3	3	1	3	1	5	5	5	5	4	5	5	5	5	5	5	5	5	4.92308	4.25	2.5	5	4	4
1	4	6	1	2	12	0	3	1	2	2	3	3	3	3	3	3	3	3	3	3	3	3	3	3	3	5	3	3	3	3	5	4	5	4	3	4	4	4	4	5	5	4	4	4.23077	3	3.25	3	3	3
1	4	4	1	2	0	0	6	0	2	2	5	4	3	4	1	3	3	2	3	5	3	3	3	3	3	5	1	3	1	1	4	4	5	4	4	5	5	4	5	5	5	4	5	4.53846	3.25	2.5	4	2.66667	2.66667
1	1	4	2	2	10	0	10	2	2	2	4	5	4	4	4	4	4	3	4	4	3	5	3	3	3	3	3	3	3	2	4	3	4	4	3	4	4	4	3	3	4	4	4	3.69231	4	2.875	4.33333	4	3.66667
2	4	4	1	2	0	0	2	0	2	2	3	3	4	4	4	3	3	4	3	4	4	3	5	5	5	3	5	3	3	3	4	4	5	4	4	4	4	4	4	5	3	5	4	4.15385	3.5	4	3.33333	3.66667	3.33333
2	3	6	3	1	12	0	12	1	1	1	5	5	5	5	5	5	5	5	5	5	5	5	5	5	5	5	5	5	5	5	3	3	3	3	3	3	3	3	3	3	3	3	3	3	5	5	5	5	5
1	4	4	1	2	3	1	2	1	2	1	5	5	5	5	5	5	5	5	5	3	5	5	3	3	3	3	2	3	3	3	4	5	5	4	3	3	3	3	4	4	5	5	4	4	4.83333	2.875	5	5	5
2	4	5	1	2	0	0	2	0	2	2	5	4	5	3	3	5	5	4	5	5	3	3	3	3	3	3	3	3	3	1	4	4	4	5	5	5	5	4	3	4	4	4	4	4.23077	4.16667	2.75	4.66667	3.66667	4.66667
1	4	1	1	1	14	2	10	2	2	1	3	4	3	4	4	4	4	5	3	4	3	4	5	5	3	5	3	3	5	5	4	4	4	5	5	4	4	4	4	4	3	4	4	4.07692	3.75	4.25	3.33333	4	4
1	2	4	2	2	45	1	14	2	2	1	3	4	3	3	3	4	3	4	4	4	4	4	3	3	3	5	3	5	5	1	4	4	4	4	3	3	3	4	4	4	2	4	4	3.61538	3.58333	3.5	3.33333	3.33333	3.66667
2	1	3	1	2	10	0	12	1	2	2	1	1	3	3	3	3	3	3	3	3	3	3	3	3	3	3	3	3	3	1	4	4	4	4	4	4	4	4	4	3	3	4	4	3.84615	2.66667	2.75	1.66667	3	3
1	1	2	3	2	40	5	23	11	2	1	4	4	4	5	4	5	4	4	4	4	4	5	3	3	3	3	1	3	1	1	4	4	4	4	4	4	4	4	4	4	4	4	4	4	4.25	2.25	4	4.66667	4
2	2	2	1	1	16	2	24	4	2	1	1	3	3	5	5	3	3	3	3	3	3	4	3	3	3	3	1	3	5	1	4	4	4	5	3	5	4	4	3	3	3	4	4	3.84615	3.25	2.75	2.33333	4.33333	3
1	4	5	1	1	9	0	6	0	2	2	5	5	5	2	3	3	3	3	4	4	4	4	3	3	3	3	3	3	3	3	5	5	5	5	5	5	5	5	5	5	5	5	5	5	3.75	3	5	2.66667	3.33333
1	1	4	1	1	23	0	4	0	2	2	4	3	3	5	5	5	5	5	5	4	4	5	3	3	3	3	3	3	5	1	4	5	4	4	4	4	4	4	4	5	4	4	4	4.15385	4.41667	3	3.33333	5	5
1	1	4	2	2	12	1	35	0	1	1	5	4	4	5	5	5	5	5	5	4	4	5	5	3	3	5	3	3	5	5	4	5	4	4	4	4	4	4	5	4	4	4	4	4.15385	4.66667	4	4.33333	5	5
1	1	6	4	2	2	0	2	0	1	2	4	4	4	5	4	4	4	4	4	5	5	5	5	5	5	3	3	3	5	3	5	4	5	4	5	4	4	4	4	4	4	4	5	4.30769	4.33333	4	4	4.33333	4
1	2	6	2	1	0	0	12	0	2	2	4	4	5	4	4	4	5	4	4	4	4	5	5	3	3	3	3	3	5	1	5	4	4	4	4	4	5	5	4	4	4	4	4	4.23077	4.25	3.25	4.33333	4	4.33333
1	2	2	4	1	14	1	12	6	1	1	2	2	4	4	4	4	3	3	3	2	2	5	5	5	5	5	5	5	5	5	3	3	4	4	4	4	4	5	4	5	4	5	5	4.15385	3.16667	5	2.66667	4	3
1	1	4	2	2	23	0	11	1	2	2	4	4	5	4	4	4	5	4	4	4	4	5	5	3	3	3	3	3	5	1	4	4	4	4	4	4	5	5	4	4	4	4	4	4.15385	4.25	3.25	4.33333	4	4.33333
1	2	4	1	2	19	0	11	1	2	2	3	5	5	4	5	5	5	4	3	5	3	5	5	3	5	5	3	5	3	5	4	5	4	4	5	4	3	4	4	4	4	4	4	4.07692	4.33333	4.25	4.33333	4.66667	4
1	1	6	2	1	23	0	14	1	2	2	5	5	4	5	5	5	5	5	4	5	5	5	5	5	5	5	3	3	3	1	5	4	4	4	4	4	4	4	5	4	4	4	4	4.15385	4.83333	3.75	4.66667	5	4.66667
1	1	4	2	2	23	0	34	11	2	2	3	1	5	4	3	4	5	4	5	5	3	3	3	5	3	5	3	3	5	3	4	5	5	4	4	4	3	4	4	5	4	5	5	4.30769	3.75	3.75	3	3.66667	4.66667
2	1	4	2	2	23	0	22	1	2	2	5	1	5	4	3	4	5	4	5	4	3	3	5	5	3	3	3	3	5	3	4	5	5	4	4	5	3	4	4	5	4	5	5	4.38462	3.83333	3.75	3.66667	3.66667	4.66667
2	1	4	1	2	34	0	23	10	2	2	3	1	5	4	3	4	5	4	5	4	3	3	5	5	3	5	3	3	5	3	4	5	5	4	4	5	3	4	4	5	4	5	5	4.38462	3.66667	4	3	3.66667	4.66667
1	1	4	3	2	12	2	8	2	2	1	3	1	5	4	3	4	5	4	5	5	3	3	3	5	3	5	3	3	5	3	4	5	5	4	4	4	3	4	4	5	4	5	5	4.30769	3.75	3.75	3	3.66667	4.66667
1	1	3	2	1	10	0	4	0	2	2	2	3	4	2	3	4	5	4	3	4	4	3	2	3	3	5	3	3	2	3	5	4	3	2	5	3	2	2	3	4	4	4	3	3.38462	3.41667	3	3	3	4
1	1	6	1	2	6	0	5	0	2	2	4	4	5	4	4	4	5	4	4	4	4	5	3	3	3	3	5	5	3	1	4	4	4	4	4	4	5	5	4	4	4	4	4	4.15385	4.25	3.25	4.33333	4	4.33333
1	2	4	3	2	26	2	9	3	2	1	4	4	5	3	4	3	4	5	4	4	4	4	5	3	3	3	3	2	2	1	5	4	4	4	4	4	5	5	4	4	4	4	4	4.23077	4	2.75	4.33333	3.33333	4.33333
1	1	4	1	1	6	0	4	2	2	2	3	4	3	3	3	3	3	3	3	4	4	4	3	3	3	2	2	2	3	1	4	3	3	3	3	4	4	4	4	3	3	3	4	3.46154	3.33333	2.375	3.33333	3	3
1	1	6	1	1	25	0	22	7	2	2	3	3	5	3	3	5	4	2	2	5	4	2	3	5	5	3	5	2	5	2	2	3	5	5	3	2	5	5	4	3	3	5	3	3.69231	3.41667	3.75	3.66667	3.66667	2.66667
1	1	3	3	2	22	3	11	2	2	1	3	3	4	4	4	4	4	4	4	4	4	4	3	3	3	3	3	3	3	3	4	4	4	5	5	4	4	5	4	5	4	5	4	4.38462	3.83333	3	3.33333	4	4
1	2	6	3	2	24	0	12	2	2	2	4	3	3	3	3	4	4	3	3	4	4	4	3	3	3	3	3	3	3	3	4	3	4	3	4	3	3	3	3	3	4	3	3	3.30769	3.5	3	3.33333	3.33333	3.33333
1	1	5	1	2	26	0	15	3	2	2	3	4	4	4	4	4	5	4	4	4	4	5	5	3	5	3	3	3	5	3	4	5	4	4	4	4	5	4	4	4	5	4	4	4.23077	4.08333	3.75	3.66667	4	4.33333
2	1	2	1	2	31	0	12	2	2	1	3	3	4	4	3	5	3	3	3	5	3	5	3	3	3	5	5	3	3	1	4	4	4	4	3	4	4	5	5	3	3	4	4	3.92308	3.66667	3.25	3.33333	4	3
2	1	4	1	2	19	0	7	0	2	2	2	3	3	4	3	5	3	3	3	3	3	3	3	3	3	3	5	3	3	1	4	3	4	4	4	4	5	4	4	4	3	4	4	3.92308	3.16667	3	2.66667	4	3
2	1	2	2	1	21	0	11	1	2	1	3	4	5	3	3	3	3	3	3	5	3	3	3	3	3	5	5	3	3	1	4	4	4	4	4	4	4	4	4	4	3	4	4	3.92308	3.41667	3.25	4	3	3
2	1	4	1	2	4	0	2	0	2	2	3	3	4	3	3	4	3	3	3	5	3	3	3	3	3	3	3	3	3	1	4	5	4	4	3	4	4	4	4	4	4	4	4	4	3.33333	2.75	3.33333	3.33333	3
2	2	4	2	2	31	0	7	1	2	1	4	3	4	4	3	3	3	4	3	3	3	4	3	3	3	3	3	3	3	1	4	4	5	4	3	3	4	4	4	3	3	4	4	3.76923	3.41667	2.75	3.66667	3.33333	3.33333
2	1	5	1	2	2	0	2	0	2	2	3	3	3	3	3	3	4	3	3	3	3	3	2	2	2	3	3	3	3	1	4	4	3	4	4	4	4	4	4	4	4	4	3	3.84615	3.08333	2.375	3	3	3.33333
1	1	4	1	1	12	1	5	2	2	2	4	5	4	4	5	2	3	3	1	5	5	1	3	3	5	5	2	3	3	1	5	5	3	4	3	4	5	5	5	4	4	5	5	4.38462	3.5	3.125	4.33333	3.66667	2.33333
2	1	4	2	1	13	0	4	1	2	2	2	3	3	3	4	5	4	3	3	4	4	3	3	3	3	3	5	3	3	1	4	4	3	4	3	4	4	4	4	4	3	5	4	3.84615	3.41667	3	2.66667	4	3.33333
2	1	2	2	1	22	0	15	2	2	1	1	3	3	2	2	5	3	4	3	5	5	1	3	3	3	3	5	5	5	1	5	5	5	5	4	5	5	5	3	3	2	5	4	4.30769	3.08333	3.5	2.33333	3	3.33333
2	1	5	1	1	6	0	3	0	2	2	2	1	3	3	4	3	3	3	3	5	4	3	3	2	3	3	3	3	3	1	4	4	4	4	4	5	4	4	4	4	2	4	4	3.92308	3.08333	2.625	2	3.33333	3
2	1	4	1	1	14	0	5	0	2	2	1	1	3	3	3	3	4	3	4	5	3	5	3	5	3	3	1	3	5	1	4	5	5	4	3	4	4	4	4	4	2	4	4	3.92308	3.16667	3	1.66667	3	3.66667
2	2	4	2	1	24	0	8	1	2	1	3	3	3	3	3	3	3	3	3	5	3	5	3	3	3	3	3	3	5	1	4	4	4	4	3	4	4	4	4	4	2	4	4	3.76923	3.33333	3	3	3	3
2	2	4	2	2	23	0	16	2	2	1	2	5	5	3	5	5	3	3	3	3	4	4	3	3	3	3	3	3	5	1	5	5	5	5	3	5	5	5	5	4	2	5	4	4.46154	3.75	3	4	4.33333	3
2	2	4	2	2	12	0	5	0	2	2	5	5	5	5	5	5	4	4	5	4	5	3	3	3	3	5	1	3	5	1	4	5	4	5	4	5	4	5	4	4	3	4	3	4.15385	4.58333	3	5	5	4.33333
2	1	2	2	2	45	0	15	0	2	1	5	5	5	5	5	5	5	4	4	4	5	3	5	5	5	5	1	5	5	1	4	5	5	5	4	5	5	5	5	4	3	4	5	4.53846	4.58333	4	5	5	4.33333
2	1	2	2	2	21	0	7	0	2	1	5	5	4	5	4	5	5	4	5	5	5	4	3	5	5	5	5	5	3	1	4	5	4	5	4	5	5	5	5	4	3	5	5	4.53846	4.66667	4	4.66667	4.66667	4.66667
1	2	6	4	1	7	0	32	0	1	1	3	2	4	2	3	4	2	3	4	2	3	1	2	3	5	1	3	1	3	3	2	4	2	2	2	4	4	4	4	3	3	2	2	2.92308	2.75	2.625	3	3	3
1	1	4	3	2	9	0	29	9	1	1	4	2	4	2	4	5	2	3	3	2	3	1	2	3	5	2	3	2	3	2	2	3	2	2	2	2	4	4	4	4	2	2	2	2.69231	2.91667	2.75	3.33333	3.66667	2.66667
1	2	3	2	2	6	0	12	0	1	1	3	2	3	3	3	4	2	3	4	1	3	2	2	3	5	1	3	1	3	3	2	4	2	2	2	2	4	4	4	4	3	3	3	3	2.75	2.625	2.66667	3.33333	3
1	2	4	2	1	11	1	21	4	1	1	2	3	3	3	4	5	3	3	3	2	2	1	1	2	3	3	3	3	3	1	3	3	4	4	3	4	4	4	3	4	3	4	3	3.53846	2.83333	2.375	2.66667	4	3
1	2	2	2	1	21	2	16	5	1	1	3	3	4	3	4	4	5	5	4	3	1	3	3	5	3	5	5	5	5	1	4	4	5	5	3	4	4	4	4	4	3	4	4	4	3.5	4	3.33333	3.66667	4.66667
1	2	2	1	1	11	1	19	5	1	1	1	3	3	3	3	5	3	2	3	5	1	3	3	3	3	3	1	1	3	1	4	4	4	4	3	4	4	4	3	3	3	4	4	3.69231	2.91667	2.25	2.33333	3.66667	2.66667
1	2	4	1	1	21	1	15	5	1	1	4	2	5	2	4	5	2	4	4	4	3	3	3	3	3	3	1	1	3	3	5	5	5	5	2	4	4	4	3	3	3	5	5	4.07692	3.5	2.5	3.66667	3.66667	3.33333
1	2	1	2	2	10	0	8	0	2	1	3	3	3	3	5	5	5	5	4	1	3	4	2	3	1	5	1	1	5	1	5	3	3	4	3	4	4	4	3	3	3	5	5	3.76923	3.66667	2.375	3	4.33333	4.66667
1	2	4	2	2	0	0	0	0	2	2	3	3	3	3	3	4	3	4	5	2	3	4	2	2	3	3	3	3	3	1	4	4	5	4	3	4	4	4	3	4	3	5	5	4	3.33333	2.5	3	3.33333	4
1	3	4	4	2	31	2	19	3	2	1	3	3	3	5	5	5	5	3	3	5	1	3	3	5	5	3	1	5	5	1	5	5	5	5	4	4	4	5	3	3	3	4	4	4.15385	3.66667	3.5	3	5	3.66667
[truncated: 3 more columns]
